# Supplementary material for: Chinese species of the genus Aptesis Förster (Hymenoptera, Ichneumonidae) parasitizing sawflies, with descriptions of three new species and a key to species
Source: Zookeys. 2013 Apr 16;(290):55–73. doi: 10.3897/zookeys.290.4781 (PMC3677295; doi:10.3897/zookeys.290.4781)
Supplement: XML Treatment for Aptesis [file zookeys.290.4781-treatment1.xml]

<!DOCTYPE tp:taxon-treatment
  PUBLIC "-//TaxonX//DTD Taxonomic Treatment Publishing DTD v0 20100105//EN" "tax-treatment-NSO.dtd">
<tp:taxon-treatment xmlns:tp="http://www.plazi.org/taxpub"><tp:treatment-meta><mixed-citation publication-type="journal"><person-group><name><surname>Li</surname><given-names>Tao</given-names></name><name><surname>Sheng</surname><given-names>Mao-Ling</given-names></name><name><surname>Sun</surname><given-names>Shu-Ping</given-names></name></person-group><article-title>Chinese species of the genus 
                    <bold><italic>Aptesis</italic></bold> Förster (Hymenoptera, Ichneumonidae) parasitizing sawflies, with descriptions of three new species and a key to species
                </article-title><source>Zookeys</source><day>16</day><month>4</month><year>2013</year><volume>2013</volume><issue>290</issue><fpage>55</fpage><lpage>73</lpage><pub-id pub-id-type="doi">10.3897/zookeys.290.4781</pub-id></mixed-citation></tp:treatment-meta><tp:nomenclature><label>Genus</label><tp:taxon-name>
                        <tp:taxon-name-part taxon-name-part-type="genus">Aptesis</tp:taxon-name-part>
                    <object-id xmlns:xlink="http://www.w3.org/1999/xlink" xlink:type="simple">http://species-id.net/wiki/Aptesis</object-id>
								</tp:taxon-name><tp:taxon-authority>Förster, 1850</tp:taxon-authority><tp:nomenclature-citation-list><tp:nomenclature-citation><tp:taxon-name>Aptesis</tp:taxon-name><comment><xref ref-type="bibr" rid="B4">Förster 1850</xref>. Archiv für Naturgeschichte. 16(1): 71. Type species: <italic><tp:taxon-name>Ichneumon sudeticus</tp:taxon-name></italic> Gravenhorst, 1815. Designated by <xref ref-type="bibr" rid="B17">Viereck 1914</xref>.</comment></tp:nomenclature-citation></tp:nomenclature-citation-list></tp:nomenclature><tp:treatment-sec sec-type="Diagnosis"><title>Diagnosis.</title><p>Clypeus weakly to rather strongly convex in lateral review, apex truncate or broadly and gently convex, sometimes faintly concave and sometimes with a median tooth.Mandible of moderate length, its lower tooth the same size as upper tooth or sometimes slightly smaller, rarely slightly larger. Tyloids linear to elliptic or subcircular, on about 5 segments, beginning on flagellomeres 9, 10, or 11. Epomia absent or rudimentary. Mesoscutum rather weakly convex. Notaulus vestigial or reaching as much as 0.3 of distance to scutellum. Sternaulus distinct over more than <!--PageBreak-->0.5 of mesopleuron, its end pointing to lower hind corner of mesopleuron. Juxtacoxal carina complete and strong. Propodeum of moderate length to short, with or without weak apophyses. Costula usually present in males, usually incomplete or absent in females, but sometimes absent in males and sometimes complete and strong in females. Propodeal spiracle circular or short elliptic. Areolet pentagonal, moderate size. Median dorsal carinae of first tergum usually weak and reaching about to the spiracle, rarely longer and stronger. Dorsolateral part of postpetiole usually carinate between spiracle and apex, or rarely rounded. Ovipositor sheath about 0.35 times as long as fore wing. Ovipositor straight, tip usually elongate sagittate but sometimes shorter, teeth on lower valve weak, oblique, separated into a basal and an apical series (<xref ref-type="bibr" rid="B15">Townes 1970</xref>).
                    </p></tp:treatment-sec><tp:treatment-sec sec-type="Key to species of Aptesis known in China"><title>Key to species of <italic><tp:taxon-name>Aptesis</tp:taxon-name></italic> known in China
                    </title><table-wrap content-type="key" position="anchor" orientation="portrait"><table><tbody><tr><td rowspan="1" colspan="1">1</td><td rowspan="1" colspan="1">Vein 2rs-m parallel or almost parallel with vein 3rs-m (<xref ref-type="fig" rid="F4">Figs 31</xref>, <xref ref-type="fig" rid="F7">34</xref>)
                                    </td><td rowspan="1" colspan="1">2</td></tr><tr><td rowspan="1" colspan="1">–</td><td rowspan="1" colspan="1">Vein 2rs-m obviously anteriorly convergent with vein 3rs-m (<xref ref-type="fig" rid="F1">Figs 9</xref>, <xref ref-type="fig" rid="F2">18</xref>)
                                    </td><td rowspan="1" colspan="1">3</td></tr><tr><td rowspan="1" colspan="1">2</td><td rowspan="1" colspan="1">Face approximately 2.8 times as wide as long. Mandible teeth of equal length. Postocellar line about 1.3 times as long as ocular-ocellar line. Ovipositor sheath about 0.6 times as long as hind tibia. Metasoma black (<xref ref-type="fig" rid="F7">Fig. 34</xref>)
                                    </td><td rowspan="1" colspan="1"><italic><tp:taxon-name>Aptesis grandis</tp:taxon-name></italic> Sheng
                                    </td></tr><tr><td rowspan="1" colspan="1">–</td><td rowspan="1" colspan="1">Face approximately 2.0 to 2.1 times as wide as long (<xref ref-type="fig" rid="F4">Fig. 24</xref>). Upper tooth slightly longer than lower tooth. Postocellar line about 1.5 times as long as ocular-ocellar line. Ovipositor sheath about 0.7 times as long as hind tibia. Apical portion of first and second to third terga entirely reddish brown (<xref ref-type="fig" rid="F4">Fig. 30</xref>)
                                    </td><td rowspan="1" colspan="1"><italic><tp:taxon-name>Aptesis nigricoxa</tp:taxon-name></italic> Li &amp; Sheng, sp. n.
                                    </td></tr><tr><td rowspan="1" colspan="1">3</td><td rowspan="1" colspan="1">Face and frons black (<xref ref-type="fig" rid="F2">Fig. 11</xref>)
                                    </td><td rowspan="1" colspan="1">4</td></tr><tr><td rowspan="1" colspan="1">–</td><td rowspan="1" colspan="1">Inner orbits of frons with yellowish white flecks, inner orbits of face with or without yellowish white flecks (<xref ref-type="fig" rid="F1">Fig. 4</xref>)
                                    </td><td rowspan="1" colspan="1">5</td></tr><tr><td rowspan="1" colspan="1">4</td><td rowspan="1" colspan="1">Malar space about 1.4 times as long as basal width of mandible. Postocellar line about 1.4 times as long as ocular-ocellar line (<xref ref-type="fig" rid="F2">Fig. 13</xref>). First tergum about 1.3 times as long as apical width. Basal portion of hind tibia dark reddish brown (<xref ref-type="fig" rid="F2">Fig. 10</xref>)
                                    </td><td rowspan="1" colspan="1"><italic><tp:taxon-name>Aptesis melana</tp:taxon-name></italic> Li &amp; Sheng, sp. n.
                                    </td></tr><tr><td rowspan="1" colspan="1">–</td><td rowspan="1" colspan="1">Malar space about 0.9 times as long as basal width of mandible. Postocellar line about equal with ocular-ocellar line. First tergum about 1.7 times as long as apical width. Basal portion of hind tibia white (<xref ref-type="fig" rid="F5">Fig. 32</xref>)
                                    </td><td rowspan="1" colspan="1"><italic><tp:taxon-name>Aptesis albibasalis</tp:taxon-name></italic> (Uchida)
                                    </td></tr><tr><td rowspan="1" colspan="1">5</td><td rowspan="1" colspan="1">Face approximately 1.7 times as wide as long (<xref ref-type="fig" rid="F1">Fig. 2</xref>). Vein 2-Cu approximately 2.3 times as long as 2cu-a. Hind wing vein 1-cu about 4.0 times as long as cu-a (<xref ref-type="fig" rid="F1">Fig. 9</xref>). First tergum about 1.5 times as long as apical width
                                    </td><td rowspan="1" colspan="1"><italic><tp:taxon-name>Aptesis elongata</tp:taxon-name></italic> Li &amp; Sheng, sp. n.
                                    </td></tr><tr><td rowspan="1" colspan="1">–</td><td rowspan="1" colspan="1">Face approximately 2.0 times as wide as long. Vein 2-Cu approximately 1.5 times as long as 2cu-a. Hind wing vein 1-cu about 1.5 times as long as cu-a. First tergum about 1.2 times as long as apical width</td><td rowspan="1" colspan="1"><italic><tp:taxon-name>Aptesis corniculata</tp:taxon-name></italic> Sheng
                                    </td><!--PageBreak--></tr></tbody></table></table-wrap></tp:treatment-sec><tp:treatment-sec><!--Section generated to contain objects referenced in tp:taxon-treatment.--><fig id="F4" position="float" orientation="portrait"><label>Figures 23–31.</label><caption><p><italic><tp:taxon-name>Aptesis nigricoxa</tp:taxon-name></italic> Li &amp; Sheng, sp. n. Holotype. Female. <bold>23</bold> Body, lateral view <bold>24</bold> Head, anterior view <bold>25</bold> Head, lateral view <bold>26</bold> Head, dorsal view <bold>27</bold> Mesoscutum <bold>28</bold> Mesopleuron <bold>29</bold> Propodeum <bold>30</bold> Metasoma, dorsal view <bold>31</bold> Fore wing.</p></caption><graphic xmlns:xlink="http://www.w3.org/1999/xlink" xlink:href="ZooKeys-290-055-g004.jpg" position="float" orientation="portrait" xlink:type="simple"/></fig><fig id="F7" position="float" orientation="portrait"><label>Figure 34.</label><caption><p><italic><tp:taxon-name>Aptesis grandis</tp:taxon-name></italic> Sheng, 1998. Female. Body, lateral view.</p></caption><graphic xmlns:xlink="http://www.w3.org/1999/xlink" xlink:href="ZooKeys-290-055-g007.jpg" position="float" orientation="portrait" xlink:type="simple"/></fig><fig id="F1" position="float" orientation="portrait"><label>Figures 1–9.</label><caption><p><italic><tp:taxon-name>Aptesis elongata</tp:taxon-name></italic> Li &amp; Sheng, sp. n. Holotype. Female. <bold>1</bold> Body, lateral view <bold>2</bold> Head, anterior view <bold>3</bold> Head, lateral view <bold>4</bold> Head, dorsal view <bold>5</bold> Mesoscutum <bold>6</bold> Mesopleuron <bold>7</bold> Propodeum <bold>8</bold> Terga 2 to 3, dorsal view <bold>9</bold> Fore wing.</p></caption><graphic xmlns:xlink="http://www.w3.org/1999/xlink" xlink:href="ZooKeys-290-055-g001.jpg" position="float" orientation="portrait" xlink:type="simple"/></fig><fig id="F2" position="float" orientation="portrait"><label>Figures 10–18.</label><caption><p><italic><tp:taxon-name>Aptesis melana</tp:taxon-name></italic> Li &amp; Sheng, sp. n. Holotype. Female. <bold>10</bold> Body, lateral view <bold>11</bold> Head, anterior view <bold>12</bold> Head, lateral view <bold>13</bold> Head, dorsal view <bold>14</bold> Mesoscutum <bold>15</bold> Mesopleuron <bold>16</bold> Propodeum <bold>17</bold> Metasoma, dorsal view <bold>18</bold> Fore wing.</p></caption><graphic xmlns:xlink="http://www.w3.org/1999/xlink" xlink:href="ZooKeys-290-055-g002.jpg" position="float" orientation="portrait" xlink:type="simple"/></fig><fig id="F5" position="float" orientation="portrait"><label>Figure 32.</label><caption><p><italic><tp:taxon-name>Aptesis albibasalis</tp:taxon-name></italic> (Uchida, 1930). Female. Body, lateral view.</p></caption><graphic xmlns:xlink="http://www.w3.org/1999/xlink" xlink:href="ZooKeys-290-055-g005.jpg" position="float" orientation="portrait" xlink:type="simple"/></fig></tp:treatment-sec><ref-list><ref id="B4"><mixed-citation xmlns:xlink="http://www.w3.org/1999/xlink" xlink:type="simple"><person-group><name name-style="western"><surname>Förster</surname><given-names>A</given-names></name></person-group> (<year>1850</year>)<source> Monographie der Gattung <italic>Pezomachus</italic>, Grav. Archiv für Naturgeschichte 16(1): 49−232.</source></mixed-citation></ref><ref id="B17"><mixed-citation xmlns:xlink="http://www.w3.org/1999/xlink" xlink:type="simple"><person-group><name name-style="western"><surname>Viereck</surname><given-names>HL</given-names></name></person-group> (<year>1914</year>)<source> Type species of the genera of Ichneumon flies. United States National Museum Bulletin 83: 1−186. </source>doi: <ext-link ext-link-type="uri" xlink:href="http://dx.doi.org/10.5479/si.03629236.83.1" xlink:type="simple">10.5479/si.03629236.83.1</ext-link></mixed-citation></ref><ref id="B15"><mixed-citation xmlns:xlink="http://www.w3.org/1999/xlink" xlink:type="simple"><person-group><name name-style="western"><surname>Townes</surname><given-names>H</given-names></name></person-group> (<year>1970</year>)<source> The genera of Ichneumonidae. Part 2. Memoirs of the American Entomological Institute 12: 1−537.</source></mixed-citation></ref></ref-list></tp:taxon-treatment>
