# Supplementary material for: Chinese species of the genus Aptesis Förster (Hymenoptera, Ichneumonidae) parasitizing sawflies, with descriptions of three new species and a key to species
Source: Zookeys. 2013 Apr 16;(290):55–73. doi: 10.3897/zookeys.290.4781 (PMC3677295; doi:10.3897/zookeys.290.4781)
Supplement: XML Treatment for Aptesis albibasalis [file zookeys.290.4781-treatment5.xml]

<!DOCTYPE tp:taxon-treatment
  PUBLIC "-//TaxonX//DTD Taxonomic Treatment Publishing DTD v0 20100105//EN" "tax-treatment-NSO.dtd">
<tp:taxon-treatment xmlns:tp="http://www.plazi.org/taxpub"><tp:treatment-meta><mixed-citation publication-type="journal"><person-group><name><surname>Li</surname><given-names>Tao</given-names></name><name><surname>Sheng</surname><given-names>Mao-Ling</given-names></name><name><surname>Sun</surname><given-names>Shu-Ping</given-names></name></person-group><article-title>Chinese species of the genus 
                    <bold><italic>Aptesis</italic></bold> Förster (Hymenoptera, Ichneumonidae) parasitizing sawflies, with descriptions of three new species and a key to species
                </article-title><source>Zookeys</source><day>16</day><month>4</month><year>2013</year><volume>2013</volume><issue>290</issue><fpage>55</fpage><lpage>73</lpage><pub-id pub-id-type="doi">10.3897/zookeys.290.4781</pub-id></mixed-citation></tp:treatment-meta><tp:nomenclature><tp:taxon-name>
                        <tp:taxon-name-part taxon-name-part-type="genus">Aptesis</tp:taxon-name-part>
                        <tp:taxon-name-part taxon-name-part-type="species">albibasalis</tp:taxon-name-part>
                    <object-id xmlns:xlink="http://www.w3.org/1999/xlink" xlink:type="simple">http://species-id.net/wiki/Aptesis_albibasalis</object-id>
								</tp:taxon-name><tp:taxon-authority>(Uchida, 1930)</tp:taxon-authority><xref ref-type="fig" rid="F5">Figure 32</xref><tp:nomenclature-citation-list><tp:nomenclature-citation><tp:taxon-name>Plectocryptus albibasalis</tp:taxon-name><comment> Uchida, 1930. Journal of the Faculty of Agriculture, Hokkaido Imperial University, 25(4): 327.</comment></tp:nomenclature-citation></tp:nomenclature-citation-list></tp:nomenclature><tp:treatment-sec sec-type="Specimens examined"><title>Specimens examined.</title><p>1 female, CHINA: Jinan, Shandong Province, 7 October 2004, leg. Mao-Ling Sheng. 10 females and 4 males, CHINA: Jinan, Shandong Province, 21 to 26 December 2004, leg. Nan-Xi Wang, Mao-Ling Sheng. 6 females, CHINA: <!--PageBreak-->Zhongmu County, Henan Province, 4 to 14 April 2011, leg. Tao Li. All specimens reared from <italic><tp:taxon-name>Arge pagana</tp:taxon-name></italic> (Panzer).
                    </p><p><bold>Host.</bold> <italic><tp:taxon-name>Arge pagana</tp:taxon-name></italic> (<tp:taxon-name>Hymenoptera</tp:taxon-name>: <tp:taxon-name>Argidae</tp:taxon-name>).
                    </p><p><bold>Host plant.</bold> <italic><tp:taxon-name>Rosa chinensis</tp:taxon-name></italic> Jacq. (<tp:taxon-name>Rosaceae</tp:taxon-name>).
                    </p><p><bold>Distribution.</bold> China (Henan, Shandong), Korea, Japan, Russia (<xref ref-type="bibr" rid="B18">Wang and Sheng 2006</xref>; <xref ref-type="bibr" rid="B19">Yu et al. 2012</xref>).
                    </p><fig id="F5" position="float" orientation="portrait"><label>Figure 32.</label><caption><p><italic><tp:taxon-name>Aptesis albibasalis</tp:taxon-name></italic> (Uchida, 1930). Female. Body, lateral view.</p></caption><graphic xmlns:xlink="http://www.w3.org/1999/xlink" xlink:href="ZooKeys-290-055-g005.jpg" position="float" orientation="portrait" xlink:type="simple"/></fig></tp:treatment-sec><ref-list><ref id="B18"><mixed-citation xmlns:xlink="http://www.w3.org/1999/xlink" xlink:type="simple"><person-group><name name-style="western"><surname>Wang</surname><given-names>XN</given-names></name><name name-style="western"><surname>Sheng</surname><given-names>ML</given-names></name></person-group> (<year>2006</year>)<source> Chinese species of genus <italic>Aptesis</italic> Förster (Hymenoptera: Ichneumonidae) parasitizing sawfly. Entomotaxonomia 28(1): 75−76.</source></mixed-citation></ref><ref id="B19"><mixed-citation xmlns:xlink="http://www.w3.org/1999/xlink" xlink:type="simple"><person-group><name name-style="western"><surname>Yu</surname><given-names>DS</given-names></name><name name-style="western"><surname>van Achterberg</surname><given-names>C</given-names></name><name name-style="western"><surname>Horstmann</surname><given-names>K</given-names></name></person-group> (<year>2012</year>)<source> Taxapad 2012 − World Ichneumonoidae 2011. Taxonomy, Biology, Morphology and Distribution. On USB Flash drive. Ottawa, Ontario, Canada. <ext-link ext-link-type="uri" xlink:href="http://www.taxapad.com" xlink:type="simple">http://www.taxapad.com</ext-link></source></mixed-citation></ref></ref-list></tp:taxon-treatment>
