# Supplementary material for: Chinese species of the genus Aptesis Förster (Hymenoptera, Ichneumonidae) parasitizing sawflies, with descriptions of three new species and a key to species
Source: Zookeys. 2013 Apr 16;(290):55–73. doi: 10.3897/zookeys.290.4781 (PMC3677295; doi:10.3897/zookeys.290.4781)
Supplement: XML Treatment for Aptesis corniculata [file zookeys.290.4781-treatment6.xml]

<!DOCTYPE tp:taxon-treatment
  PUBLIC "-//TaxonX//DTD Taxonomic Treatment Publishing DTD v0 20100105//EN" "tax-treatment-NSO.dtd">
<tp:taxon-treatment xmlns:tp="http://www.plazi.org/taxpub"><tp:treatment-meta><mixed-citation publication-type="journal"><person-group><name><surname>Li</surname><given-names>Tao</given-names></name><name><surname>Sheng</surname><given-names>Mao-Ling</given-names></name><name><surname>Sun</surname><given-names>Shu-Ping</given-names></name></person-group><article-title>Chinese species of the genus 
                    <bold><italic>Aptesis</italic></bold> Förster (Hymenoptera, Ichneumonidae) parasitizing sawflies, with descriptions of three new species and a key to species
                </article-title><source>Zookeys</source><day>16</day><month>4</month><year>2013</year><volume>2013</volume><issue>290</issue><fpage>55</fpage><lpage>73</lpage><pub-id pub-id-type="doi">10.3897/zookeys.290.4781</pub-id></mixed-citation></tp:treatment-meta><tp:nomenclature><tp:taxon-name>
                        <tp:taxon-name-part taxon-name-part-type="genus">Aptesis</tp:taxon-name-part>
                        <tp:taxon-name-part taxon-name-part-type="species">corniculata</tp:taxon-name-part>
                    <object-id xmlns:xlink="http://www.w3.org/1999/xlink" xlink:type="simple">http://species-id.net/wiki/Aptesis_corniculata</object-id>
								</tp:taxon-name><tp:taxon-authority>Sheng, 2003</tp:taxon-authority><xref ref-type="fig" rid="F6">Figure 33</xref><tp:nomenclature-citation-list><tp:nomenclature-citation><tp:taxon-name>Aptesis corniculata</tp:taxon-name><comment> Sheng, 2003. Entomotaxonomia, 25(2): 148.</comment></tp:nomenclature-citation></tp:nomenclature-citation-list></tp:nomenclature><tp:treatment-sec sec-type="Specimens examined"><title>Specimens examined.</title><p>3 females and 1 male, CHINA: Tianshui, Gansu Province, 26 March to 4 April 2001, leg. Xing-Yu Wu. All specimens reared from <italic><tp:taxon-name>Nematus</tp:taxon-name></italic> sp. (<xref ref-type="bibr" rid="B13">Sheng and Wu 2003</xref>).
                    </p><!--PageBreak--></tp:treatment-sec><tp:treatment-sec sec-type="Host"><title>Host.</title><p><italic><tp:taxon-name>Nematus</tp:taxon-name></italic> sp. (<tp:taxon-name>Hymenoptera</tp:taxon-name>: <tp:taxon-name>Tenthredinidae</tp:taxon-name>).
                    </p></tp:treatment-sec><tp:treatment-sec sec-type="Host plant"><title>Host plant.</title><p><italic><tp:taxon-name>Salix</tp:taxon-name></italic> sp. (<tp:taxon-name>Salicaceae</tp:taxon-name>).
                    </p></tp:treatment-sec><tp:treatment-sec sec-type="Distribution"><title>Distribution.</title><p>China (Gansu).</p><fig id="F6" position="float" orientation="portrait"><label>Figure 33.</label><caption><p><italic><tp:taxon-name>Aptesis corniculata</tp:taxon-name></italic> Sheng, 2003. Female. Body, lateral view.</p></caption><graphic xmlns:xlink="http://www.w3.org/1999/xlink" xlink:href="ZooKeys-290-055-g006.jpg" position="float" orientation="portrait" xlink:type="simple"/></fig></tp:treatment-sec><ref-list><ref id="B13"><mixed-citation xmlns:xlink="http://www.w3.org/1999/xlink" xlink:type="simple"><person-group><name name-style="western"><surname>Sheng</surname><given-names>ML</given-names></name><name name-style="western"><surname>Wu</surname><given-names>XY</given-names></name></person-group> (<year>2003</year>)<source> A new species of genus <italic>Aptesis</italic> (Hymenoptera: Ichneumonidae) parasitizing <italic>Nematus</italic> sp. from China. Entomotaxonomia 25(2): 148−150.</source></mixed-citation></ref></ref-list></tp:taxon-treatment>
