# Supplementary material for: Chinese species of the genus Aptesis Förster (Hymenoptera, Ichneumonidae) parasitizing sawflies, with descriptions of three new species and a key to species
Source: Zookeys. 2013 Apr 16;(290):55–73. doi: 10.3897/zookeys.290.4781 (PMC3677295; doi:10.3897/zookeys.290.4781)
Supplement: XML Treatment for Aptesis grandis [file zookeys.290.4781-treatment7.xml]

<!DOCTYPE tp:taxon-treatment
  PUBLIC "-//TaxonX//DTD Taxonomic Treatment Publishing DTD v0 20100105//EN" "tax-treatment-NSO.dtd">
<tp:taxon-treatment xmlns:tp="http://www.plazi.org/taxpub"><tp:treatment-meta><mixed-citation publication-type="journal"><person-group><name><surname>Li</surname><given-names>Tao</given-names></name><name><surname>Sheng</surname><given-names>Mao-Ling</given-names></name><name><surname>Sun</surname><given-names>Shu-Ping</given-names></name></person-group><article-title>Chinese species of the genus 
                    <bold><italic>Aptesis</italic></bold> Förster (Hymenoptera, Ichneumonidae) parasitizing sawflies, with descriptions of three new species and a key to species
                </article-title><source>Zookeys</source><day>16</day><month>4</month><year>2013</year><volume>2013</volume><issue>290</issue><fpage>55</fpage><lpage>73</lpage><pub-id pub-id-type="doi">10.3897/zookeys.290.4781</pub-id></mixed-citation></tp:treatment-meta><tp:nomenclature><tp:taxon-name>
                        <tp:taxon-name-part taxon-name-part-type="genus">Aptesis</tp:taxon-name-part>
                        <tp:taxon-name-part taxon-name-part-type="species">grandis</tp:taxon-name-part>
                    <object-id xmlns:xlink="http://www.w3.org/1999/xlink" xlink:type="simple">http://species-id.net/wiki/Aptesis_grandis</object-id>
								</tp:taxon-name><tp:taxon-authority>Sheng, 1998</tp:taxon-authority><xref ref-type="fig" rid="F7">Figure 34</xref><tp:nomenclature-citation-list><tp:nomenclature-citation><tp:taxon-name>Aptesis grandis</tp:taxon-name><comment> Sheng, 1998. Acta Entomologica Sinica, 41(3): 316.</comment></tp:nomenclature-citation></tp:nomenclature-citation-list></tp:nomenclature><tp:treatment-sec sec-type="Specimens examined"><title>Specimens examined.</title><p>1 female and 2 males, CHINA: Qinyuan, Shanxi Province, 13 June 1994, leg. Mao-Ling Sheng. 11 females and 38 males, CHINA: Qinyuan, Shanxi Province, 20 June 1995, leg. Guo-Fa Chen, Qing-He Zhang, reared from <italic><tp:taxon-name>Diprion jingyuanensis</tp:taxon-name></italic> (<xref ref-type="bibr" rid="B12">Sheng and Chen 2001</xref>). 6 females and 2 males, CHINA: Hasi Mountains, Gansu Province, 4 to 30 June 2010, leg. Tao Li, reared from <italic><tp:taxon-name>Diprion jingyuanensis</tp:taxon-name></italic>. 130 females and 101 males, CHINA: Weining County, Guizhou Province, 19 February to 30 March 2012, leg. Tao Li, Mao-Ling Sheng, reared from <italic><tp:taxon-name>Neodiprion huizeensis</tp:taxon-name></italic>.
                    </p><!--PageBreak--></tp:treatment-sec><tp:treatment-sec sec-type="Hosts"><title>Hosts.</title><p><italic><tp:taxon-name>Diprion jingyuanensis</tp:taxon-name></italic>, <italic><tp:taxon-name>Neodiprion fengningensis</tp:taxon-name></italic> (<xref ref-type="bibr" rid="B12">Sheng and Chen 2001</xref>), <italic><tp:taxon-name>Neodiprion huizeensis</tp:taxon-name></italic> (<tp:taxon-name>Hymenoptera</tp:taxon-name>: <tp:taxon-name>Diprionidae</tp:taxon-name>).
                    </p></tp:treatment-sec><tp:treatment-sec sec-type="Host plants"><title>Host plants.</title><p><italic><tp:taxon-name>Pinus tabulaeformis</tp:taxon-name></italic>, <italic><tp:taxon-name>Pinus armandi</tp:taxon-name></italic>, <italic><tp:taxon-name>Picea crassifolia</tp:taxon-name></italic> Kom. (<tp:taxon-name>Pinaceae</tp:taxon-name>).
                    </p></tp:treatment-sec><tp:treatment-sec sec-type="Distribution"><title>Distribution.</title><p>China (Gansu, Guizhou, Liaoning, Shanxi) (<xref ref-type="bibr" rid="B19">Yu et al. 2012</xref>).
                    </p></tp:treatment-sec><tp:treatment-sec sec-type="Biology"><title>Biology.</title><p>The mature larva of <italic><tp:taxon-name>Aptesis grandis</tp:taxon-name></italic> forms a cocoon outside the body of the <italic><tp:taxon-name>Neodiprion huizeensis</tp:taxon-name></italic> larva and inside the cocoon of the host. Of 231 adults of <italic><tp:taxon-name>Aptesis grandis</tp:taxon-name></italic> that emerged from cocoons of <italic><tp:taxon-name>Neodiprion huizeensis</tp:taxon-name></italic>, the female to male ratio was 1.2: 1. The average parasitism rate of <italic><tp:taxon-name>Neodiprion huizeensis</tp:taxon-name></italic> by <italic><tp:taxon-name>Aptesis grandis</tp:taxon-name></italic> was 3.8%. Adults of <italic><tp:taxon-name>Aptesis grandis</tp:taxon-name></italic> emerged between 20th February to 9th March under laboratory conditions.
                    </p><fig id="F7" position="float" orientation="portrait"><label>Figure 34.</label><caption><p><italic><tp:taxon-name>Aptesis grandis</tp:taxon-name></italic> Sheng, 1998. Female. Body, lateral view.</p></caption><graphic xmlns:xlink="http://www.w3.org/1999/xlink" xlink:href="ZooKeys-290-055-g007.jpg" position="float" orientation="portrait" xlink:type="simple"/></fig></tp:treatment-sec><ref-list><ref id="B12"><mixed-citation xmlns:xlink="http://www.w3.org/1999/xlink" xlink:type="simple"><person-group><name name-style="western"><surname>Sheng</surname><given-names>ML</given-names></name><name name-style="western"><surname>Chen</surname><given-names>GF</given-names></name></person-group> (<year>2001</year>)<source> Ichneumonidae parasitzing sawflies from China (Hymenoptera). Entomofauna 22(21): 413−420.</source></mixed-citation></ref><ref id="B19"><mixed-citation xmlns:xlink="http://www.w3.org/1999/xlink" xlink:type="simple"><person-group><name name-style="western"><surname>Yu</surname><given-names>DS</given-names></name><name name-style="western"><surname>van Achterberg</surname><given-names>C</given-names></name><name name-style="western"><surname>Horstmann</surname><given-names>K</given-names></name></person-group> (<year>2012</year>)<source> Taxapad 2012 − World Ichneumonoidae 2011. Taxonomy, Biology, Morphology and Distribution. On USB Flash drive. Ottawa, Ontario, Canada. <ext-link ext-link-type="uri" xlink:href="http://www.taxapad.com" xlink:type="simple">http://www.taxapad.com</ext-link></source></mixed-citation></ref></ref-list></tp:taxon-treatment>
